# Supplementary material for: Immunolocalization of Sphingolipid Catabolism Enzymes along the Nephron: Novel Early Urinary Biomarkers of Renal Damage
Source: Int J Mol Sci. 2023 Nov 23;24(23):16633. doi: 10.3390/ijms242316633 (PMC10706607; doi:10.3390/ijms242316633)
Supplement: Supplementary file 1 [file ijms-24-16633-s001.zip]

Archive with 9 entries (9 files):
- Figure 1a.TIF
- Figure 1b.TIF
- Figure 1c.TIF
- Figure 1d.TIF
- Figure 1e.TIF
- Figure 1f.TIF
- Figure 1g.TIF
- Figure 1h.TIF
- Figure 1i.TIF
